# Supplementary material for: Expression of a gene for an MLX56 defense protein derived from mulberry latex confers strong resistance against a broad range of insect pests on transgenic tomato lines
Source: PLoS One. 2021 Jan 11;16(1):e0239958. doi: 10.1371/journal.pone.0239958 (PMC7799757; doi:10.1371/journal.pone.0239958)
Supplement: S1 Table — (XLSX) [file pone.0239958.s002.xlsx]

## Sheet: MLX56-73
Bioassay 1. The effect of MLX56 on S. litura (common cutworm).
common cutworm, Spodoptera litura.
L1; 1 st inster lrvae, L2; 2nd inster, L3; 3rd inster, ・・・P; pupe, Ad. ; adoult.
10 larvae per 1 case, 10 replicate, 25℃, 16-h-light/8-h-dark
day1 = Hatching day
Container 1
Day	1	2	3	4	5	6	7	8	9
L1	10	9	9	7	2	2	2	1	0
L2				2	7	4	1	0	0
L3						3	5	4	5
L4							1	2	2
L5
L6
P.
Ad.
Ｎ	10	9	9	9	9	9	9	7	7
Container 2
Day	1	2	3	4	5	6	7	8	9
L1	10	9	9	4	1	1	0	0	0
L2				5	5	4	4	0	0
L3						1	1	3	3
L4
L5
L6
P.
Ad.
Ｎ	10	9	9	9	6	6	5	3	3
Container 3
Day	1	2	3	4	5	6	7	8	9
L1	10	10	10	6	4	4	1	0	0
L2				4	6	6	6	0	0
L3								2	2
L4
L5
L6
P.
Ad.
N	10	10	10	10	10	10	7	2	2
Container 4
Day	1	2	3	4	5	6	7	8	9
L1	10	9	9	8	0	0	0	0	0
L2				1	2	2	1	0	0
L3
L4
L5
L6
P.
Ad.
N	10	9	9	9	2	2	1	0	0
Container 5
Day	1	2	3	4	5	6	7	8	9
L1	10	10	7	6	0	0	0	0	0
L2				1	4	4	2	0	0
L3					1	1	2	1	1
L4							1	2	2
L5
L6
P.
Ad.
N	10	10	7	7	5	5	5	3	3
Container 6
Day	1	2	3	4	5	6	7	8	9
L1	10	10	9	8	5	3	3	1	0
L2				1	4	2	1	2	2
L3						4	3	3	3
L4							2	2	3
L5
L6
P.
Ad.
N	10	10	9	9	9	9	9	8	8
Container 7
Day	1	2	3	4	5	6	7	8	9
No11	1	2	3	4	5	6	7	8	9
L1	10	8	7	6	0	0	0	0	0
L2				1	6	5	3	0	0
L3					1	2	3	1	1
L4							1	5	5
L5
L6
P.
Ad.
N	10	8	7	7	7	7	7	6	6
Container 8
Day	1	2	3	4	5	6	7	8	9
L1	10	10	8	0	0	0	0	0	0
L2			1	7	4	4	1	0	0
L3				2	5	5	6	6	6
L4							2	3	3
L5
L6
P.
Ad.
N	10	10	9	9	9	9	9	9	9
Container 9
Day	1	2	3	4	5	6	7	8	9
L1	10	10	10	7	1	5	0	0	0
L2				3	7	3	5	1	1
L3							3	7	7
L4
L5
L6
P.
Ad.
N	10	10	10	10	8	8	8	8	8
Container 10
Day	1	2	3	4	5	6	7	8	9
L1	10	8	8	5	1	1	1	0	0
L2				3	7	5	2	0	0
L3						2	4	5	5
L4							1	2	2
L5
L6
P.
Ad.
N	10	8	8	8	8	8	8	7	7
Day	1	2	3	4	5	6	7	8	9
1st	100	93	86	57	14	16	7	2	0
2nd	0	0	1	28	52	39	26	3	3
3rd	0	0	0	2	7	18	27	32	33
4th	0	0	0	0	0	0	8	16	17
5th	0	0	0	0	0	0	0	0	0
6th	0	0	0	0	0	0	0	0	0
P	0	0	0	0	0	0	0	0	0
A	0	0	0	0	0	0	0	0	0
	100	93	87	87	73	73	68	53	53

## Sheet: MLX56-69
Bioassay 1. The effect of MLX56 on S. litura (common cutworm).
common cutworm, Spodoptera litura.
L1; 1 st inster lrvae, L2; 2nd inster, L3; 3rd inster, ・・・P; pupe, Ad. ; adoult.
10 larvae per 1 case, 10 replicate, 25℃, 16-h-light/8-h-dark
day1 = Hatching day
Container 1
Day	1	2	3	4	5	6	7	8	9
L1	10	10	7	4	0	0	0	0	0
L2				3	7	6	1	0	0
L3						1	6	7	7
L4
L5
L6
P.
Ad.
Ｎ	10	10	7	7	7	7	7	7	7
Container 2
Day	1	2	3	4	5	6	7	8	9
L1	10	10	9	1	1	0	0	0	0
L2				8	7	2	1	1	0
L3					1	6	7	6	7
L4								1	1
L5
L6
P.
Ad.
Ｎ	10	10	9	9	9	8	8	8	8
Container 3
Day	1	2	3	4	5	6	7	8	9
L1	10	10	10	4	0	0	0	0	0
L2				6	8	8	2	2	0
L3					2	2	8	3	3
L4								5	5
L5
L6
P.
Ad.
N	10	10	10	10	10	10	10	10	8
Container 4
Day	1	2	3	4	5	6	7	8	9
L1	10	10	9	6	0	0	0	0	0
L2				3	8	8	4	2	1
L3					1	1	5	3	3
L4								3	3
L5
L6
P.
Ad.
N	10	10	9	9	9	9	9	8	7
Container 5
Day	1	2	3	4	5	6	7	8	9
L1	10	10	9	7	0	0	0	0	0
L2				2	7	6	4	0	0
L3						1	2	3	3
L4							1	2	2
L5
L6
P.
Ad.
N	10	10	9	9	7	7	7	5	5
Container 6
Day	1	2	3	4	5	6	7	8	9
L1	10	10	8	5	1	0	0	0	0
L2				3	6	6	0	0	0
L3						1	6	2	2
L4								3	3
L5
L6
P.
Ad.
N	10	10	8	8	7	7	6	5	5
Container 7
Day	1	2	3	4	5	6	7	8	9
L1	10	10	7	5	1	1	1	1	0
L2				2	6	4	3	3	1
L3						2	3	1	3
L4								2	2
L5
L6
P.
Ad.
N	10	10	7	7	7	7	7	7	6
Container 8
Day	1	2	3	4	5	6	7	8	9
L1	10	10	7	4	0	0	0	0	0
L2				3	6	6	0	0	0
L3					1	1	6	4	3
L4							1	3	4
L5
L6
P.
Ad.
N	10	10	7	7	7	7	7	7	7
Container 9
Day	1	2	3	4	5	6	7	8	9
L1	10	8	7	4	3	3	3	0	0
L2				3	4	4	1	3	2
L3							3	2	2
L4								1	1
L5
L6
P.
Ad.
N	10	8	7	7	7	7	7	6	5
Container 10
Day	1	2	3	4	5	6	7	8	9
L1	10	8	6	4	1	1	1	0	0
L2				2	5	3	3	1	1
L3						2	2	2	2
L4								2	2
L5
L6
P.
Ad.
N	10	8	6	6	6	6	6	5	5
	1	2	3	4	5	6	7	8	9
1st	100	96	79	44	7	5	5	1	0
2nd	0	0	0	35	64	53	19	12	5
3rd	0	0	0	0	5	17	48	33	35
4th	0	0	0	0	0	0	2	22	23
5th	0	0	0	0	0	0	0	0	0
6th	0	0	0	0	0	0	0	0	0
P	0	0	0	0	0	0	0	0	0
A	0	0	0	0	0	0	0	0	0
	100	96	79	79	76	75	74	68	63

## Sheet: Control
S1 Table. The effect of MLX56 on S. litura (common cutworm).
common cutworm, Spodoptera litura.
L1; 1 st inster lrvae, L2; 2nd inster, L3; 3rd inster, ・・・P; pupe, Ad. ; adoult.
10 larvae per 1 case, 10 replicate, 25℃, 16-h-light/8-h-dark
day1 = Hatching day
Container 1
Day	1	2	3	4	5	6	7	8	9
L1	10	10	9	5	2	0	0	0	0
L2				4	7	6	5	3	2
L3						3	4	5	5
L4
L5
L6
P.
Ad.
Ｎ	10	10	9	9	9	9	9	8	7
Container 2
Day	1	2	3	4	5	6	7	8	9
L1	10	10	10	6	0	0	0	0	0
L2				4	9	7	3	0	0
L3					1	3	5	7	6
L4							2	3	4
L5
L6
P.
Ad.
Ｎ	10	10	10	10	10	10	10	10	10
Container 3
Day	1	2	3	4	5	6	7	8	9
L1	10	10	10	5	0	0	0	0	0
L2				5	7	4	0	0	0
L3					3	6	7	4	3
L4							3	6	6
L5									1
L6
P.
Ad.
N	10	10	10	10	10	10	10	10	10
Container 4
Day	1	2	3	4	5	6	7	8	9
L1	10	10	10	0	0	0	0	0	0
L2				10	7	3	3	1	0
L3					1	5	4	5	5
L4							1	1	1
L5
L6
P.
Ad.
N	10	10	10	10	8	8	8	7	6
Container 5
Day	1	2	3	4	5	6	7	8	9
L1	10	10	10	5	1	1	1	1	1
L2				5	7	4	4	3	3
L3					1	4	4	5	4
L4									1
L5
L6
P.
Ad.
N	10	10	10	10	9	9	9	9	9
Container 6
Day	1	2	3	4	5	6	7	8	9
L1	10	10	8	5	0	0	0	0	0
L2			1	4	8	7	6	1	1
L3					1	2	2	3	2
L4								2	3
L5
L6
P.
Ad.
N	10	10	9	9	9	9	8	6	6
Container 7
Day	1	2	3	4	5	6	7	8	9
L1	10	10	10	9	2	2	2	0	0
L2				1	6	2	2	2	0
L3						4	3	4	5
L4							1	2	3
L5
L6
P.
Ad.
N	10	10	10	10	8	8	8	8	8
Container 8
Day	1	2	3	4	5	6	7	8	9
L1	10	10	9	3	0	0	0	0	0
L2				6	8	3	3	0	0
L3					1	6	3	3	3
L4							3	6	6
L5
L6
P.
Ad.
N	10	10	9	9	9	9	9	9	9
Container 9
Day	1	2	3	4	5	6	7	8	9
L1	10	10	10	0	0	0	0	0	0
L2				10	9	4	1	0	0
L3					1	6	7	2	2
L4							2	8	8
L5
L6
P.
Ad.
N	10	10	10	10	10	10	10	10	10
Container 10
Day	1	2	3	4	5	6	7	8	9
L1	10	10	0	0	0	0	0	0	0
L2			4	8	7	4	2	0	0
L3			6	2	3	6	4	5	5
L4							4	5	5
L5
L6
L7
P.
Ad.
N	10	10	10	10	10	10	10	10	10
	1	2	3	4	5	6	7	8	9
1st	100	100	86	38	5	3	3	1	1
2nd	0	0	5	57	75	44	29	10	6
3rd	0	0	6	2	12	45	43	43	40
4th	0	0	0	0	0	0	16	33	37
5th	0	0	0	0	0	0	0	0	1
6th	0	0	0	0	0	0	0	0	0
P	0	0	0	0	0	0	0	0	0
A	0	0	0	0	0	0	0	0	0
	100	100	97	97	92	92	91	87	85
