# Supplementary material for: Expression of a gene for an MLX56 defense protein derived from mulberry latex confers strong resistance against a broad range of insect pests on transgenic tomato lines
Source: PLoS One. 2021 Jan 11;16(1):e0239958. doi: 10.1371/journal.pone.0239958 (PMC7799757; doi:10.1371/journal.pone.0239958)
Supplement: S2 Table — (XLSX) [file pone.0239958.s003.xlsx]

## Sheet: Sheet1
S2 Table. The effect of MLX56 on T. occidentalis (The Western Flower Thrips).
The number of thrips were counted o 14 days.
Luc: Luciferase-expressing control line, 69: line 69 (moderate MLX56-expressing line), 73: line 73 (high MLX56-expressing line ).
			No. of individuals
	Tomato Lines	Luc(Cont)	69	73
Plant Pot No.		Ctrl	69	73
1		79	35	25
2		52	15	12
3		37	47	18
4		103	12	37
5		40	52	16
6		31	63	16
7		31	40	17
8		92	50	22
9		40	35	19
10		55	26	22
11		28	33	16
12		76	35	6
13		38	24	21
14		29	49	28
15		55	29	21
average(mg)		52.4	36.3333	19.7333
Standard deviation (SD) (mg)		24.2275	14.1606	7.11604
Standard error (SE) (mg)		6.25551	3.65626	1.83735
