# Supplementary material for: Expression of a gene for an MLX56 defense protein derived from mulberry latex confers strong resistance against a broad range of insect pests on transgenic tomato lines
Source: PLoS One. 2021 Jan 11;16(1):e0239958. doi: 10.1371/journal.pone.0239958 (PMC7799757; doi:10.1371/journal.pone.0239958)
Supplement: S3 Table — (XLSX) [file pone.0239958.s004.xlsx]

## Sheet: Sheet1
S3 Table. The effect of MLX56 on H. vigintioctopunctata (The Hadda Beetle) larvae.
Twelve newly hatched larvae (0.14 mg) were fed tomato leaves of either the control, 69, or 73 line for 9 days, and larval weights were then measured.
Ctrl: Luciferase-expressing control line, 69: line 69 (moderate MLX56-expressing line), 73: line 73 (high MLX56-expressing line ).
			Larval weight on Day9 (mg)
	Tomato Lines	Ctrl	69	73
Individual No.
1		20	13.3	0.7
2		20.1	16.2	1.6
3		20.9	14.2	1.4
4		17.3	15.6	0.9
5		19.3	16	1.2
6		13.4	13.7	0.9
7		15.3	13.5	2.3
8		21.2	11.9	1
9		11.4	9.8	1.4
10		23	7.3	1.3
11		19.2	9.2	0.9
12		18.3	12.5	1.4
average(mg)		18.2833	12.7667	1.25
Standard deviation (SD) (mg)		3.39541	2.80011	0.429588
Standard error (SE) (mg)		0.98017	0.808322	0.124011
